# Supplementary material for: Spatiotemporal Dynamics and Epistatic Interaction Sites in Dengue Virus Type 1: A Comprehensive Sequence-Based Analysis
Source: PLoS One. 2013 Sep 9;8(9):e74165. doi: 10.1371/journal.pone.0074165 (PMC3767619; doi:10.1371/journal.pone.0074165)
Supplement: Dataset S1 — Recombination events detected in DENV samples. (XLS) [file pone.0074165.s002.xls]

## Sheet: DENVrdp
	Breakpoint Positions
	Relative to 1_AB074760_43_JP_Mochizuki							Detection Methods
Recombination Event Number	Begin	End	Recombinant Sequence(s)	Major Parental Sequence(s)	Minor Parental Sequence(s)	Reference sequence(s)	RDP	GENECONV	Bootscan	Maxchi	Chimaera	SiSscan	3Seq
1	884	1281	5_AY277664_99_AR_20	5_AF514878_00_PY_280	1_EU848545_44_US_Hawaii	5_AF298807_98_CI_Abidjan	6.24e-22	9.82e-16	6.2e-22	0.00295	0.00194	0.000154	NS
1				5_AF514878_00_PY_280	1_EU848545_44_US_Hawaii	5_AF298807_98_CI_Abidjan
1				5_EU482617_05_NI_V1071	1_AB074760_43_JP_Mochizuki
1				5_FJ547089_08_NI_V2330	1_DQ193572_04_CN_FJ231
1				5_FJ547068_06_NI_V2342	1_EU081266_05_SG_K444
1				5_JQ287666_09_NI_DENV1	1_FJ469907_03_SG_209
1				5_EU482615_05_NI_V1069	1_AB178040_02_JP_20
1				5_GQ868498_06_MX_V3659	1_FJ639669_00_KH_V1978
1				5_EU596501_04_NI_V653	1_AY713476_01_MM_305
1				5_GU131982_08_MX_V3745	1_AB608786_08_TW_NDF30
1				5_GQ868525_07_MX_V3734	1_GU131813_08_VN_V4064
1				5_GQ868562_05_CO_V3380	1_FJ432737_07_VN_V1798
1				5_FJ639802_04_VE_V2235	1_FJ639679_03_KH_V1993
1				5_GU131834_01_VE_V3550	1_FJ744702_06_KH_V2003
1				5_FJ639735_97_VE_V2162	1_EU249492_06_VN_V795
1				5_AF514883_00_PY_259	1_EU482790_03_VN_V768
1				5_AF311956_97_BR_111	1_AY732480_94_TH_0097
1				5_AB519618_01_BR_DF02	1_AY732475_94_TH_0488
1				5_AF226685_90_BR_Den1	1_AY732477_91_TH_0336
1				5_FJ562106_86_US_V2097	1_AB608788_94_TW_832
1				5_FJ547086_95_US_V2130	1_AY732478_91_TH_0323
1				5_FJ562105_93_US_V2096	1_AF298808_98_DJ_Djibouti
1				5_AF226687_89_GF_FGA	1_AY713474_01_MM_194
1				5_FJ410186_92_US_V2136	1_AY726552_02_MM_4498
1				5_FJ478457_96_US_V2138	1_AY732483_81_TH_0008
1				5_FJ410187_92_US_V2137	1_AY732481_82_TH_0081
1				5_FJ410179_94_US_V2127	1_AF350498_80_CN_GZ
1				5_FJ478458_87_US_V2142	2_AF180817_64_TH_16007
1				5_FJ410190_87_US_V2143
1				5_EU482567_98_US_V1162
1				5_FJ205875_95_US_V1744
1				5_FJ850081_04_BR_V2389
1				5_GQ868601_85_VG_V2937
1				5_DQ285559_04_RE_191
1				5_GQ868561_99_CO_V3378
1				5_GU131837_05_VE_V3558
1				5_FJ850104_08_VE_V2469
1				5_GQ868560_98_CO_V3377
1				5_FJ639743_99_VE_V2171
				5_FJ639741_98_VE_V2169
2	5929	6607	5_AB519618_01_BR_DF02	5_AF311956_97_BR_111	5_FJ850081_04_BR_V2389	5_GQ868562_05_CO_V3380	4.17e-08	0.000185	3.98e-08	NS	NS	NS	NS
2				5_EU482617_05_NI_V1071	5_GQ868601_85_VG_V2937	5_FJ562106_86_US_V2097
2				5_FJ562105_93_US_V2096		5_FJ547086_95_US_V2130
2				5_FJ547089_08_NI_V2330		5_AF226687_89_GF_FGA
2				5_FJ547068_06_NI_V2342		5_FJ410186_92_US_V2136
2				5_JQ287666_09_NI_DENV1		5_FJ478457_96_US_V2138
2				5_EU482615_05_NI_V1069		5_AF514878_00_PY_280
2				5_GQ868498_06_MX_V3659		5_AY277664_99_AR_20
2				5_EU596501_04_NI_V653		5_FJ410187_92_US_V2137
2				5_GU131982_08_MX_V3745		5_FJ410179_94_US_V2127
2				5_GQ868525_07_MX_V3734		5_FJ478458_87_US_V2142
2				5_FJ639802_04_VE_V2235		5_FJ410190_87_US_V2143
2				5_GU131834_01_VE_V3550		5_EU482567_98_US_V1162
2				5_FJ639735_97_VE_V2162		5_FJ205875_95_US_V1744
2				5_AF514883_00_PY_259		5_DQ285559_04_RE_191
2				5_AF226685_90_BR_Den1		5_AF298807_98_CI_Abidjan
2				5_FJ562105_93_US_V2096
2				5_GQ868561_99_CO_V3378
2				5_GU131837_05_VE_V3558
2				5_FJ850104_08_VE_V2469
2				5_GQ868560_98_CO_V3377
2				5_FJ639743_99_VE_V2171
2				5_FJ639741_98_VE_V2169
3	6195	6643	DENV4_M14931_56_PH_H241	Unknown (4_AB189121_98_ID_901530DFDV)	DENV3_M93130_56_PH_H87	DENV2_M29095_44_PG_NGC	4.06e-81	5.68e-103	3.76e-79	1.88e-20	6.36e-16	5.24e-26	0.00122
3				Unknown(1_AB074760_43_JP_Mochizuki)
3				Unknown(1_EU848545_44_US_Hawaii)
3				Unknown(1_DQ193572_04_CN_FJ231)
3				Unknown(1_EU081266_05_SG_K444)
3				Unknown(1_FJ469907_03_SG_209)
3				Unknown(1_AB178040_02_JP_20)
3				Unknown(1_FJ639669_00_KH_V1978)
3				Unknown(1_AY713476_01_MM_305)
3				Unknown(1_AF309641_98_KH_Cambodia)
3				Unknown(1_HQ891315_09_LK_DV1)
3				Unknown(1_FJ176779_06_CN_GZ_OY)
3				Unknown(1_AB608787_08_TW_SDDF1543)
3				Unknown(1_AY732482_01_TH_0049)
3				Unknown(1_AB608786_08_TW_NDF30)
3				Unknown(1_GU131813_08_VN_V4064)
3				Unknown(1_FJ432737_07_VN_V1798)
3				Unknown(1_FJ639679_03_KH_V1993)
3				Unknown(1_GU131895_09_KH_IPC)
3				Unknown(1_FJ744702_06_KH_V2003)
3				Unknown(1_EU249492_06_VN_V795)
3				Unknown(1_EU482790_03_VN_V768)
3				Unknown(1_GQ868637_00_KH_V3919)
3				Unknown(1_EU249495_06_VN_V798)
3				Unknown(1_GQ868636_08_KH_V3916)
3				Unknown(1_GU131737_08_VN_V3945)
3				Unknown(1_GQ199835_05_VN_V2840)
3				Unknown(1_FJ882569_04_VN_V2836)
3				Unknown(1_AB608789_94_TW_360052)
3				Unknown(1_AY732480_94_TH_0097)
3				Unknown(1_AY732475_94_TH_0488)
3				Unknown(1_AY732477_91_TH_0336)
3				Unknown(1_AB608788_94_TW_832)
3				Unknown(1_AY732478_91_TH_0323)
	Breakpoint Positions
	Relative to 1_AB074760_43_JP_Mochizuki							Detection Methods
Recombination Event Number	Begin	End	Recombinant Sequence(s)	Major Parental Sequence(s)	Minor Parental Sequence(s)	Reference sequence(s)	RDP	GENECONV	Bootscan	Maxchi	Chimaera	SiSscan	3Seq
3				Unknown(1_AF298808_98_DJ_Djibouti)
3				Unknown(1_AY713474_01_MM_194)
3				Unknown(1_AY726552_02_MM_4498)
3				Unknown(1_AY732483_81_TH_0008)
3				Unknown(1_AY732481_82_TH_0081)
3				Unknown(1_AF350498_80_CN_GZ)
3				Unknown(1_FJ196847_97_CN_GD01)
3				Unknown(4_GQ868602_04_PH_04BID)
3				Unknown(4_U88535_74_NR_WestPac)
3				Unknown(4_FJ196842_03_CN_GD66)
3				Unknown(4_DQ672561_01_US_HawM3430)
3				Unknown(4_DQ672560_01_PF_HawM2516)
3				Unknown(4_EU863650_02_CL_HI3336)
3				Unknown(4_AB189120_98_ID_901518HFDV)
3				Unknown(4_EF032590_95_CN_GZ01)
3				Unknown(4_JN697056_05_MY_DH)
3				Unknown(4_AB074761_88_ID_A88)
3				Unknown(2_AF180817_64_TH_16007)
3				Unknown(2_EF457905_72_MY_1244)
3				Unknown(3_AY732474_80_TH_0673)
3				Unknown(3_DQ285562_93_KM_04_329)
3				Unknown(3_AY722803_98_MM_32514)
3				Unknown(3_AY722802_96_MM_23819)
3				Unknown(3_AY722801_76_MM_40568)
3				Unknown(3_AY713473_71_MM_40553)
3				Unknown(5_EU482617_05_NI_V1071)
3				Unknown(5_FJ547089_08_NI_V2330)
3				Unknown(5_FJ547068_06_NI_V2342)
3				Unknown(5_JQ287666_09_NI_DENV1)
3				Unknown(5_EU482615_05_NI_V1069)
3				Unknown(5_GQ868498_06_MX_V3659)
3				Unknown(5_EU596501_04_NI_V653)
3				Unknown(5_GU131982_08_MX_V3745)
3				Unknown(5_GQ868525_07_MX_V3734)
3				Unknown(5_GQ868562_05_CO_V3380)
3				Unknown(5_FJ639802_04_VE_V2235)
3				Unknown(5_GU131834_01_VE_V3550)
3				Unknown(5_FJ639735_97_VE_V2162)
3				Unknown(5_AF514883_00_PY_259)
3				Unknown(5_AF311956_97_BR_111)
3				Unknown(5_AB519618_01_BR_DF02)
3				Unknown(5_AF226685_90_BR_Den1)
3				Unknown(5_FJ562106_86_US_V2097)
3				Unknown(5_FJ547086_95_US_V2130)
3				Unknown(5_FJ562105_93_US_V2096)
3				Unknown(5_AF226687_89_GF_FGA)
3				Unknown(5_FJ410186_92_US_V2136)
3				Unknown(5_FJ478457_96_US_V2138)
3				Unknown(5_AF514878_00_PY_280)
3				Unknown(5_AY277664_99_AR_20)
3				Unknown(5_FJ410187_92_US_V2137)
3				Unknown(5_FJ410179_94_US_V2127)
3				Unknown(5_FJ478458_87_US_V2142)
3				Unknown(5_FJ410190_87_US_V2143)
3				Unknown(5_EU482567_98_US_V1162)
3				Unknown(5_FJ205875_95_US_V1744)
3				Unknown(5_FJ850081_04_BR_V2389)
3				Unknown(5_GQ868601_85_VG_V2937)
3				Unknown(5_DQ285559_04_RE_191)
3				Unknown(5_GQ868561_99_CO_V3378)
3				Unknown(5_GU131837_05_VE_V3558)
3				Unknown(5_FJ850104_08_VE_V2469)
3				Unknown(5_GQ868560_98_CO_V3377)
3				Unknown(5_FJ639743_99_VE_V2171)
3				Unknown(5_FJ639741_98_VE_V2169)
3				Unknown(5_AF298807_98_CI_Abidjan)
4	8853	10081	1_FJ882569_04_VN_V2836	1_GQ199835_05_VN_V2840	1_EU848545_44_US_Hawaii	1_AY732477_91_TH_0336	5.38e-41	2.08e-41	1.4e-43	4.76e-12	4.54e-12	6.44e-16	2.96e-34
4				1_DQ193572_04_CN_FJ231	1_AB074760_43_JP_Mochizuki	1_AB608788_94_TW_832
4				1_EU081266_05_SG_K444		1_AY732478_91_TH_0323
4				1_FJ469907_03_SG_209		1_AF298808_98_DJ_Djibouti
4				1_AB178040_02_JP_20		1_AY713474_01_MM_194
4				1_FJ639669_00_KH_V1978		1_AY726552_02_MM_4498
4				1_AY713476_01_MM_305		1_AY732483_81_TH_0008
4				1_AF309641_98_KH_Cambodia		1_AY732481_82_TH_0081
4				1_HQ891315_09_LK_DV1		1_AF350498_80_CN_GZ
4				1_FJ176779_06_CN_GZ_OY
4				1_AB608787_08_TW_SDDF1543
4				1_AY732482_01_TH_0049
4				1_AB608786_08_TW_NDF30
4				1_GU131813_08_VN_V4064
4				1_FJ432737_07_VN_V1798
4				1_FJ639679_03_KH_V1993
4				1_GU131895_09_KH_IPC
4				1_FJ744702_06_KH_V2003
4				1_EU249492_06_VN_V795
4				1_EU482790_03_VN_V768
4				1_GQ868637_00_KH_V3919
4				1_EU249495_06_VN_V798
4				1_GQ868636_08_KH_V3916
4				1_GU131737_08_VN_V3945
4				1_AB608789_94_TW_360052
4				1_AY732480_94_TH_0097
4				1_AY732475_94_TH_0488
5	926	1614	1_FJ196847_97_CN_GD01	1_AY732480_94_TH_0097	4_FJ196842_03_CN_GD66	4_GQ868602_04_PH_04BID	2.82e-22	6.4e-19	2.65e-22	2.76e-10	2.55e-10	6.68e-11	NS
5				1_AB074760_43_JP_Mochizuki	4_U88535_74_NR_WestPac	4_DQ672561_01_US_HawM3430
5				1_EU848545_44_US_Hawaii	4_AB189121_98_ID_901530DFDV	4_DQ672560_01_PF_HawM2516
5				1_DQ193572_04_CN_FJ231	4_EF032590_95_CN_GZ01	4_EU863650_02_CL_HI3336
	Breakpoint Positions
	Relative to 1_AB074760_43_JP_Mochizuki							Detection Methods
Recombination Event Number	Begin	End	Recombinant Sequence(s)	Major Parental Sequence(s)	Minor Parental Sequence(s)	Reference sequence(s)	RDP	GENECONV	Bootscan	Maxchi	Chimaera	SiSscan	3Seq
5				1_EU081266_05_SG_K444	4_JN697056_05_MY_DH	4_AB189120_98_ID_901518HFDV
5				1_FJ469907_03_SG_209	4_AB074761_88_ID_A88
5				1_AB178040_02_JP_20
5				1_FJ639669_00_KH_V1978
5				1_AY713476_01_MM_305
5				1_AF309641_98_KH_Cambodia
5				1_HQ891315_09_LK_DV1
5				1_FJ176779_06_CN_GZ_OY
5				1_AB608787_08_TW_SDDF1543
5				1_AY732482_01_TH_0049
5				1_AB608786_08_TW_NDF30
5				1_GU131813_08_VN_V4064
5				1_FJ432737_07_VN_V1798
5				1_FJ639679_03_KH_V1993
5				1_GU131895_09_KH_IPC
5				1_FJ744702_06_KH_V2003
5				1_EU249492_06_VN_V795
5				1_EU482790_03_VN_V768
5				1_GQ868637_00_KH_V3919
5				1_EU249495_06_VN_V798
5				1_GQ868636_08_KH_V3916
5				1_GU131737_08_VN_V3945
5				1_GQ199835_05_VN_V2840
5				1_FJ882569_04_VN_V2836
5				1_AB608789_94_TW_360052
5				1_AY732475_94_TH_0488
5				1_AY732477_91_TH_0336
5				1_AB608788_94_TW_832
5				1_AY732478_91_TH_0323
5				1_AF298808_98_DJ_Djibouti
5				1_AY713474_01_MM_194
5				1_AY726552_02_MM_4498
5				1_AY732483_81_TH_0008
5				1_AY732481_82_TH_0081
5				1_AF350498_80_CN_GZ
6	5436	6125	1_FJ196847_97_CN_GD01	1_AY732480_94_TH_0097	4_FJ196842_03_CN_GD66	1_AB074760_43_JP_Mochizuki	1.07e-15	7.33e-14	4.65e-15	5.76e-07	4.23e-07	1.8e-08	NS
6				1_DQ193572_04_CN_FJ231	4_GQ868602_04_PH_04BID	1_EU848545_44_US_Hawaii
6				1_EU081266_05_SG_K444	4_U88535_74_NR_WestPac
6				1_FJ469907_03_SG_209	4_AB189121_98_ID_901530DFDV
6				1_AB178040_02_JP_20	4_DQ672561_01_US_HawM3430
6				1_FJ639669_00_KH_V1978	4_DQ672560_01_PF_HawM2516
6				1_AY713476_01_MM_305	4_EU863650_02_CL_HI3336
6				1_AF309641_98_KH_Cambodia	4_AB189120_98_ID_901518HFDV
6				1_HQ891315_09_LK_DV1	4_EF032590_95_CN_GZ01
6				1_FJ176779_06_CN_GZ_OY	4_JN697056_05_MY_DH
6				1_AB608787_08_TW_SDDF1543	4_AB074761_88_ID_A88
6				1_AY732482_01_TH_0049
6				1_AB608786_08_TW_NDF30
6				1_GU131813_08_VN_V4064
6				1_FJ432737_07_VN_V1798
6				1_FJ639679_03_KH_V1993
6				1_GU131895_09_KH_IPC
6				1_FJ744702_06_KH_V2003
6				1_EU249492_06_VN_V795
6				1_EU482790_03_VN_V768
6				1_GQ868637_00_KH_V3919
6				1_EU249495_06_VN_V798
6				1_GQ868636_08_KH_V3916
6				1_GU131737_08_VN_V3945
6				1_GQ199835_05_VN_V2840
6				1_FJ882569_04_VN_V2836
6				1_AB608789_94_TW_360052
6				1_AY732475_94_TH_0488
6				1_AY732477_91_TH_0336
6				1_AB608788_94_TW_832
6				1_AY732478_91_TH_0323
6				1_AF298808_98_DJ_Djibouti
6				1_AY713474_01_MM_194
6				1_AY726552_02_MM_4498
6				1_AY732483_81_TH_0008
6				1_AY732481_82_TH_0081
6				1_AF350498_80_CN_GZ
7	7453	8336	1_FJ196847_97_CN_GD01	1_AY732480_94_TH_0097	4_FJ196842_03_CN_GD66	1_AB074760_43_JP_Mochizuki	1.75e-15	4.06e-13	3.21e-12	0.000208	0.000171	0.00081	3.56e-05
7				1_DQ193572_04_CN_FJ231	4_GQ868602_04_PH_04BID	1_EU848545_44_US_Hawaii
7				1_EU081266_05_SG_K444	4_U88535_74_NR_WestPac
7				1_FJ469907_03_SG_209	4_AB189121_98_ID_901530DFDV
7				1_AB178040_02_JP_20	4_DQ672561_01_US_HawM3430
7				1_FJ639669_00_KH_V1978	4_DQ672560_01_PF_HawM2516
7				1_AY713476_01_MM_305	4_EU863650_02_CL_HI3336
7				1_AF309641_98_KH_Cambodia	4_AB189120_98_ID_901518HFDV
7				1_HQ891315_09_LK_DV1	4_EF032590_95_CN_GZ01
7				1_FJ176779_06_CN_GZ_OY	4_JN697056_05_MY_DH
7				1_AB608787_08_TW_SDDF1543	4_AB074761_88_ID_A88
7				1_AY732482_01_TH_0049
7				1_AB608786_08_TW_NDF30
7				1_GU131813_08_VN_V4064
7				1_FJ432737_07_VN_V1798
7				1_FJ639679_03_KH_V1993
7				1_GU131895_09_KH_IPC
7				1_FJ744702_06_KH_V2003
7				1_EU249492_06_VN_V795
7				1_EU482790_03_VN_V768
7				1_GQ868637_00_KH_V3919
7				1_EU249495_06_VN_V798
7				1_GQ868636_08_KH_V3916
7				1_GU131737_08_VN_V3945
7				1_GQ199835_05_VN_V2840
7				1_FJ882569_04_VN_V2836
	Breakpoint Positions
	Relative to 1_AB074760_43_JP_Mochizuki							Detection Methods
Recombination Event Number	Begin	End	Recombinant Sequence(s)	Major Parental Sequence(s)	Minor Parental Sequence(s)		RDP	GENECONV	Bootscan	Maxchi	Chimaera	SiSscan	3Seq
7				1_AB608789_94_TW_360052
7				1_AY732475_94_TH_0488
7				1_AY732477_91_TH_0336
7				1_AB608788_94_TW_832
7				1_AY732478_91_TH_0323
7				1_AF298808_98_DJ_Djibouti
7				1_AY713474_01_MM_194
7				1_AY726552_02_MM_4498
7				1_AY732483_81_TH_0008
7				1_AY732481_82_TH_0081
7				1_AF350498_80_CN_GZ
8	8670	28	1_FJ196847_97_CN_GD01	1_AY732480_94_TH_0097	4_GQ868602_04_PH_04BID	1_AB074760_43_JP_Mochizuki	2.7e-18	7.54e-08	1.78e-18	5.45e-09	2.17e-10	2.03e-07	1.4e-14
8			4_AB074761_88_ID_A88[P]	1_DQ193572_04_CN_FJ231	4_U88535_74_NR_WestPac	1_EU848545_44_US_Hawaii
8				1_EU081266_05_SG_K444	4_AB189121_98_ID_901530DFDV	1_FJ882569_04_VN_V2836
8				1_FJ469907_03_SG_209	4_FJ196842_03_CN_GD66
8				1_AB178040_02_JP_20	4_DQ672561_01_US_HawM3430
8				1_FJ639669_00_KH_V1978	4_DQ672560_01_PF_HawM2516
8				1_AY713476_01_MM_305	4_EU863650_02_CL_HI3336
8				1_AF309641_98_KH_Cambodia	4_AB189120_98_ID_901518HFDV
8				1_HQ891315_09_LK_DV1	4_EF032590_95_CN_GZ01
8				1_FJ176779_06_CN_GZ_OY	4_JN697056_05_MY_DH
8				1_AB608787_08_TW_SDDF1543	4_AB074761_88_ID_A88
8				1_AY732482_01_TH_0049
8				1_AB608786_08_TW_NDF30
8				1_GU131813_08_VN_V4064
8				1_FJ432737_07_VN_V1798
8				1_FJ639679_03_KH_V1993
8				1_GU131895_09_KH_IPC
8				1_FJ744702_06_KH_V2003
8				1_EU249492_06_VN_V795
8				1_EU482790_03_VN_V768
8				1_GQ868637_00_KH_V3919
8				1_EU249495_06_VN_V798
8				1_GQ868636_08_KH_V3916
8				1_GU131737_08_VN_V3945
8				1_GQ199835_05_VN_V2840
8				1_AB608789_94_TW_360052
8				1_AY732475_94_TH_0488
8				1_AY732477_91_TH_0336
8				1_AB608788_94_TW_832
8				1_AY732478_91_TH_0323
8				1_AF298808_98_DJ_Djibouti
8				1_AY713474_01_MM_194
8				1_AY726552_02_MM_4498
8				1_AY732483_81_TH_0008
8				1_AY732481_82_TH_0081
8				1_AF350498_80_CN_GZ
* = The actual breakpoint position is undetermined (it was most likely overprinted by a subsequent
recombination event).
Minor Parent = Parent contributing the smaller fraction of sequence.
Major Parent = Parent contributing the larger fraction of sequence.
Unknown = Only one parent and a recombinant need be in the alignment for a recombination event to be detectable.
The sequence listed as unknown was used to infer the existance of a missing parental sequence.
NS = No significant P-value was recorded for this recombination event using this method.
The DENV-1 strains are designated as genotype-accession number-year isolated (last two digits)-country abbreviation-strain name.
